# Supplementary material for: In Silico and In Vitro Analysis of Sulforaphane Anti-Candida Activity
Source: Antibiotics (Basel). 2022 Dec 19;11(12):1842. doi: 10.3390/antibiotics11121842 (PMC9774275; doi:10.3390/antibiotics11121842)
Supplement: Supplementary file 1 [file antibiotics-11-01842-s001.zip]

Archive with 1 entries (1 files):
- antibiotics-2036393-supplementary.pdf
